# Supplementary material for: Genetic Diversity in Bronchial Asthma Susceptibility: Exploring the Role of Vitamin D Receptor Gene Polymorphisms in Varied Geographic Contexts
Source: Int J Mol Sci. 2024 Feb 5;25(3):1943. doi: 10.3390/ijms25031943 (PMC10856277; doi:10.3390/ijms25031943)
Supplement: Supplementary file 1 [file ijms-25-01943-s001.zip]

Archive with 1 entries (1 files):
- ijms-2805209-supplementary.pdf
